# Supplementary material for: Synergistic Effects of Zn-Rich Layered Double Hydroxides on the Corrosion Resistance of PVDF-Based Coatings in Marine Environments
Source: Polymers (Basel). 2025 Jan 25;17(3):331. doi: 10.3390/polym17030331 (PMC11821123; doi:10.3390/polym17030331)
Supplement: Supplementary file 1 [file polymers-17-00331-s001.zip]

Archive with 1 entries (1 files):
- polymers-3410367-supplementary.pdf
